# Supplementary material for: Discovery of Structurally Distinct Covalent KRAS G12C Inhibitor Scaffolds Through Large-Scale In Silico Screening and Experimental Validation
Source: Cancers (Basel). 2026 Apr 25;18(9):1367. doi: 10.3390/cancers18091367 (PMC13162765; doi:10.3390/cancers18091367)
Supplement: Supplementary file 1 [file cancers-18-01367-s001.zip › Supplementary_Table_S1.xlsx]

## Sheet: Table S1
Ba/F3 KRAS G12C Antiproliferative Activity (CellTiter-Glo® Assay)
Compound	Cell Line	10,000 nM (10 µM)	1,000 nM (1 µM)	100 nM	10 nM	1 nM
Sotorasib (reference)	Ba/F3-KRAS-G12C (parental)	2.5	2.5	2.9	4.8	40.7
	Ba/F3-KRAS-G12C-R68M (resistant)	2.1	2.9	22.5	54.2	97.1
	Ba/F3-KRAS-G12C-Q99L (resistant)	95.1	99	102.3	105.1	107.4
K788-7251	Ba/F3-KRAS-G12C (parental)	95.2	99	101.9	105.6	105.8
	Ba/F3-KRAS-G12C-R68M (resistant)	102.8	99.6	105.4	103.7	105.1
	Ba/F3-KRAS-G12C-Q99L (resistant)	97.4	101.2	104.8	106.3	108.2
AN-989/14669131	Ba/F3-KRAS-G12C (parental)	94.9	98.8	100.4	102.1	103
	Ba/F3-KRAS-G12C-R68M (resistant)	105.4	102.5	101.2	100.8	101.4
	Ba/F3-KRAS-G12C-Q99L (resistant)	96.1	99.8	103.7	104.9	107.1
72-hour incubation, concentration range 10 µM to 0.1 nM. Values represent mean % viability (n = 3 replicate wells per concentration). Red: <10% viability. Yellow: 10–50% viability.
