# Supplementary material for: Discovery of Structurally Distinct Covalent KRAS G12C Inhibitor Scaffolds Through Large-Scale In Silico Screening and Experimental Validation
Source: Cancers (Basel). 2026 Apr 25;18(9):1367. doi: 10.3390/cancers18091367 (PMC13162765; doi:10.3390/cancers18091367)
Supplement: Supplementary file 1 [file cancers-18-01367-s001.zip › Supplementary_Table_S2.xlsx]

## Sheet: Table S2
In silico results: Docking, MM/GBSA, QSAR
#	Compound ID	Vendor/Library	Docking Score (kcal/mol)	MM/GBSA 1 ns (kcal/mol)	MM/GBSA 100 ns (kcal/mol)	Cancer QSAR	Experimentally Tested
REF	Sotorasib	MedChemExpress	-4.491	-33.14	-38.37	0.71	Yes (reference)
Specs SC Database — 9 compounds
1	AN-648/14354019	Specs	-8.036	-98.72	-88.15	0.5
2	AP-685/41280751	Specs	-8.797	-88.48	-88.15	0.54
3	AN-758/13190060	Specs	-8.148	-88.02	-80.49	0.5
4	AG-205/37224020	Specs	-8.215	-79.69	-79.5	0.58
5	AN-698/15136161	Specs	-8.48	-84.65	-79.29	0.5
6	AN-989/14669131	Specs	-8.689	-84.77	-77.44	0.5	Yes
7	AN-988/40680251	Specs	-8.572	-83.93	-74.49	0.63
8	AH-487/40935777	Specs	-8.424	-91.07	-74.29	0.63
9	AK-968/15604164	Specs	-8.274	-87.89	-72.73	0.61
ChemDiv Database — 18 compounds
10	3184-0959	ChemDiv	-8.122	-77.89	-91.92	0.5
11	4032-1095	ChemDiv	-8.155	-90.9	-91.61	0.5
12	6193-1016	ChemDiv	-8.148	-86.81	-89.58	0.85
13	8004-8013	ChemDiv	-8.189	-78.72	-85.65	0.55
14	8014-3141	ChemDiv	-7.939	-77.26	-82.91	0.53
15	F187-0614	ChemDiv	-7.886	-88.11	-77.56	0.61
16	F389-0374	ChemDiv	-7.919	-87.64	-76.91	0.66
17	F389-0779	ChemDiv	-8.242	-91.39	-76.35	0.64
18	G206-4178	ChemDiv	-7.956	-77.45	-75.43	0.5
19	K788-7251	ChemDiv	-8.726	-91.61	-75.08	0.71	Yes
20	K788-8460	ChemDiv	-8.533	-77.24	-74.83	0.52
21	M712-0859	ChemDiv	-8.297	-82.6	-74.82	0.55
22	V011-9912	ChemDiv	-8.236	-80.58	-74.71	0.54
23	V027-2319	ChemDiv	-8.885	-83.24	-74.13	0.73
24	V028-2023	ChemDiv	-8.369	-81.6	-73.72	0.73
25	V029-7399	ChemDiv	-9.139	-84.14	-73.48	0.71
26	V030-5347	ChemDiv	-8.293	-81.96	-72.63	0.72
27	V030-6918	ChemDiv	-8.833	-82.57	-69.55	0.67
Enamine Database — 14 compounds
28	Z4613786695	Enamine	-8.229	-81.84	-76.95	0.66
29	Z2440192598	Enamine	-8.25	-79.62	-76.79	0.67
30	Z1414037170	Enamine	-8.723	-74.92	-71.57	0.61
31	Z1624201905	Enamine	-8.886	-79.55	-71.53	0.6
32	Z648616030	Enamine	-8.489	-73.982	-70.91	0.53
33	Z3715224896	Enamine	-8.116	-74.69	-70.91	0.54
34	Z195930224	Enamine	-8.126	-68.15	-70.85	0.53
35	Z396997098	Enamine	-8.26	-75.54	-70.44	0.58
36	Z370832936	Enamine	-8.359	-69.14	-70.42	0.69
37	Z46459860	Enamine	-8.125	-77.11	-69.53	0.51
38	Z48800073	Enamine	-8.113	-69.3	-66.53	0.59
39	Z3687048504	Enamine	-8.298	-67.69	-66.4	0.84
40	Z1414044027	Enamine	-8.105	-71.34	-65.8	0.7
41	Z793790554	Enamine	-8.388	-65.02	-64.76	0.57
OTAVA Chemicals Database — 9 compounds
42	0109040159	OTAVA Chemicals	-8.172	-72.99	-70.9	0.79
43	0138940012	OTAVA Chemicals	-7.345	-67.23	-68.74	0.55	Yes
44	0138910042	OTAVA Chemicals	-7.499	-67.43	-68.31	0.63
45	0118720109	OTAVA Chemicals	-7.679	-70.94	-67.19	0.54	Yes
46	0109750311	OTAVA Chemicals	-7.877	-66.51	-66.72	0.79
47	0139900021	OTAVA Chemicals	-7.364	-67.3	-66.44	0.54
48	7012760030	OTAVA Chemicals	-7.497	-73.01	-65.47	0.69
49	0109750256	OTAVA Chemicals	-7.95	-65.99	-65.19	0.78
50	0118720069	OTAVA Chemicals	-7.994	-65.99	-64.99	0.69	Yes
All compounds processed through identical covalent docking (Schrödinger/Glide), MM/GBSA, and Cancer-QSAR workflow. Yellow: selected for experimental validation. Tanimoto similarity <0.5 confirmed for all 50 compounds vs. sotorasib and adagrasib.
