# Supplementary material for: Discovery of Structurally Distinct Covalent KRAS G12C Inhibitor Scaffolds Through Large-Scale In Silico Screening and Experimental Validation
Source: Cancers (Basel). 2026 Apr 25;18(9):1367. doi: 10.3390/cancers18091367 (PMC13162765; doi:10.3390/cancers18091367)
Supplement: Supplementary file 1 [file cancers-18-01367-s001.zip › Supplementary_Table_S3.xlsx]

## Sheet: Table S3
NanoBRET™ Target Engagement Assay Results
	Plate 1 (% BRET)						Plate 2 (% BRET)						IC₅₀
Compound / Conc.	Rep 1	Rep 2	Rep 3	Mean %	SD	%CV	Rep 1	Rep 2	Rep 3	Mean %	SD	%CV	IC₅₀
0118720109	13	14.7	13.8	13.8	0.8	6.1	49.1	45.8	60	51.6	7.4	14.4	1.24 µM
	23.4	18.9	21	21.1	2.2	10.6	70.9	69.8	77.5	72.7	4.1	5.7
	22.1	21.9	30.6	24.9	5	20.1	68.7	88.4	89.5	82.2	11.7	14.2
	28.5	28.1	26.2	27.6	1.3	4.5	82.9	101.5	74.2	86.2	13.9	16.2
	27.4	26.2	20.4	24.7	3.7	15.1	84	93.8	86.2	88	5.2	5.9
	25.1	25.2	32.5	27.6	4.2	15.3	104.7	97.1	98.2	100	4.1	4.1
0138940012	15.1	17	36.7	22.9	11.9	52.1	81.8	91.6	77.5	83.6	7.3	8.7	N/D*
	10.2	28.8	17.9	18.9	9.4	49.5	68.7	88.4	89.5	82.2	11.7	14.2
	28.2	18.6	16.3	21.1	6.3	30.1	84	93.8	86.2	88	5.2	5.9
	24.1	21.2	28.9	24.7	3.9	15.7	82.9	101.5	74.2	86.2	13.9	16.2
	29.1	33.7	33.1	32	2.5	7.8	103.6	78.5	81.8	88	13.6	15.5
	31.2	57.5	36.6	41.8	13.9	33.3	104.7	97.1	98.2	100	4.1	4.1
AN-989/14669131	46.5	45.9	58	50.1	6.9	13.7	45.9	34.7	72.5	51	19.4	38	117 nM
	78.5	60.1	58.5	65.7	11.1	16.9	51	31.6	42.9	41.8	9.7	23.3
	84.3	74.5	71.6	76.8	6.7	8.7	101	50	73.5	74.8	25.5	34.1
	89.5	67.8	67	74.7	12.8	17.1	41.8	94.9	109.2	82	35.5	43.3
	63.1	93.9	91.7	82.9	17.2	20.7	88.8	65.3	107.1	87.1	21	24.1
	85.8	87.1	88.5	87.1	1.3	1.5	88.8	103.1	108.2	100	10	10
K788-7251	49	50.4	41.6	47	4.7	10	45.5	65	62.8	57.8	10.7	18.5	230 nM
	55.7	61.6	55.9	57.7	3.3	5.8	58.5	39	53.1	50.2	10.1	20.1
	94.6	106.8	87	96.1	10	10.4	83.4	107.2	80.1	90.2	14.8	16.4
	108.6	84.4	102.7	98.6	12.6	12.8	88.8	106.1	114.8	103.2	13.2	12.8
	78.5	75.8	95.3	83.2	10.6	12.7	101.8	83.4	89.9	91.7	9.3	10.2
	95.2	114.8	74.3	94.8	20.2	21.4	71.5	119.1	109.4	100	25.2	25.2
Sotorasib	58	44.8	50.2	51	6.7	13.1	59.3	37	29.6	42	15.4	36.7	116 nM
	52.1	56.4	62.2	56.9	5.1	8.9	38.3	102.5	65.4	68.7	32.2	46.9
	70.4	62.9	125.3	86.2	34.1	39.5	95.1	70.4	53.1	72.8	21.1	29
	90.3	111.8	90.5	97.5	12.4	12.7	117.3	81.5	76.5	91.8	22.2	24.2
	68.7	92.2	67	76	14.1	18.6	102.5	93.8	101.2	99.2	4.7	4.7
	97.2	90.7	110.8	99.6	10.3	10.3	91.4	72.8	135.8	100	32.4	32.4
Adagrasib	50.8	55.1	54.9	53.6	2.5	4.6	93.2	51.4	43	62.6	26.9	43	20 nM
	73.4	79.9	91.3	81.5	9	11.1	59.8	68.1	86.1	71.3	13.4	18.8
	90.9	87.1	89.4	89.1	1.9	2.2	62.1	84.9	86.1	77.7	13.5	17.3
	94.6	94.9	92.2	93.9	1.5	1.6	70.5	88.5	98	85.7	14	16.3
	96.9	112.3	98.1	102.4	8.5	8.3	99.2	92	101.6	97.6	5	5.1
	112.8	125.2	100.8	112.9	12.2	10.8	74.1	111.2	114.7	100	22.5	22.5
(Promega #CS321839) in HEK293 cells. n = 2 independent plates, 3 technical replicates each. All values expressed as % BRET. Both plates were normalized to the within-plate mean signal at 0.1 nM (lowest tested concentration, approximating the untreated condition) as the reference. IC₅₀ values were derived from Plate 2 dose–response data by nonlinear regression; Plate 1 is shown for inter-plate rep…
*N/D = IC₅₀ not determined (50% inhibition not reached within 10 µM–0.1 nM range). %CV = coefficient of variation. Normalization (both plates): each compound’s signal values divided by the within-plate mean at 0.1 nM × 100 to yield % BRET. IC₅₀ derived from Plate 2 dose–response data (raw mBU) by nonlinear regression; Plate 1 shown for inter-plate reproducibility.
